# Supplementary material for: African Swine Fever Virus MGF110-7L Induces Host Cell Translation Suppression and Stress Granule Formation by Activating the PERK/PKR-eIF2α Pathway
Source: Microbiol Spectr. 2022 Nov 15;10(6):e03282-22. doi: 10.1128/spectrum.03282-22 (PMC9769596; doi:10.1128/spectrum.03282-22)
Supplement: Supplemental file 1 — Supplemental material. Download spectrum.03282-22-s0001.xlsx, XLSX file, 0.02 MB [file spectrum.03282-22-s0001.xlsx]

## Sheet: Sheet1
Table S1. Identification of cellular proteins that potentially interact with the ASFV MGF110-7L
No	Protein ID	Protein name	Peptide no.	Mol wt (kDa)	Sequence coverage (%)
1	F8VPP1	Adenylate kinase 2, mitochondrial(AK2)	10	4.4602	57.1
2	Q14681	BTB/POZ domain-containing protein KCTD2 (KCTD2)	3	28.527	49
3	X1WI28	60S ribosomal protein L10 (RPL10)	6	22.975	44
4	O75410	Transforming acidic coiled-coil-containing protein 1 (TACC1)	19	87.793	42.2
5	Q53HH2	ATP synthase subunit O, mitochondrial (ATP5O)	6	23.261	39.9
6	V9HWK1	Triosephosphate isomerase (HEL-S-49)	8	26.669	39.4
7	Q0QF37	Malate dehydrogenase (MDH2)	7	31.969	38.7
8	K7EJ44	Profilin-1 (PFN1)	2	11.39	36.5
9	E7DVW5	Fatty acid-binding protein, epidermal (FABP5)	3	15.164	31.9
10	A0A0S2Z487	Junction plakoglobin (JUP)	20	81.744	30.3
11	V9HWE9	Glutathione S-transferase P (HEL-S-22)	9	23.356	29.5
12	Q709A8	Transcription factor EB (TFEB)	15	3.9295	28.1
13	B2R4C5	Lysozyme (LYZ)	4	16.537	27
14	Q9NZT1	Calmodulin-like protein 5 (CALML5)	2	15.892	25.3
15	V9HWB8	Pyruvate kinase PKM (HEL-S-30)	25	57.936	24.7
16	P47929	Galectin-7 (LGALS7)	1	15.075	24.3
17	C9JJT5	ATP synthase subunit f, mitochondrial (ATP5J2-PTCD1)	6	5.9149	24.1
18	H0YN63	ER membrane protein complex subunit 4 (EMC4)	10	4.4299	23.3
19	A0A2R8YDY7	Casein kinase II subunit alpha (CSNK2A1)	15	15.604	20.6
20	F8WBR5	Calmodulin-2 (CALM2)	9	7.372	20
21	Q9Y333	U6 snRNA-associated Sm-like protein LSm2 (LSM2)	1	10.834	20
22	C9J592	Ras-related protein Rab-7a (RAB7A)	8	17.037	19.3
23	Q49AN9	Small nuclear ribonucleoprotein G (SNRPG)	4	7.1013	18.8
24	F8VUA6	60S ribosomal protein L18 (RPL18)	10	14.529	18.5
25	Q9UPN1	Serine/threonine-protein phosphatase (PPP1CC)	23	33.773	18.4
26	I4AY87	Macrophage migration inhibitory factor (MIF)	2	12.476	17.4
27	H3BV85	BolA-like protein 2 (BOLA2B)	3	6.3612	16.7
28	A0A5F9ZGN6	Arginase-1 (ARG1)	3	32.702	16.1
29	B3KQT9	Protein disulfide-isomerase (PDIA3)	6	54.102	15.8
30	F8VR50	Actin-related protein 2/3 complex subunit 3 (ARPC3)	6	9.7261	15.5
31	O14992	Heat shock 70 kDa protein 4 (HS24/p52)	13	52.367	15
32	Q6ZVX7	F-box only protein 50 (NCCRP1)	1	30.847	14.9
33	F8WDS9	LanC-like protein 1 (LANCL1)	8	9.2824	14.6
34	A6NLH6	Protein cornichon homolog 4 (CNIH4)	3	15.771	14.6
35	Q658P9	SWI/SNF complex subunit SMARCC2 (SMARCC2)	6	11.527	14.3
36	E9PH05	Protein FAM162A (FAM162A)	5	15.959	12.1
37	E9PNA1	Galactosylgalactosylxylosylprotein 3-beta-glucuronosyltransferase 3 (B3GAT3)	6	24.482	12.1
38	G3V5R3	SNW domain-containing protein 1 (SNW1)	7	20.974	11.9
39	F8WCJ1	Eukaryotic translation initiation factor 5A (EIF5A2)	8	11.687	11.4
40	Q5HY57	Emerin (EMD)	3	24.938	11.4
41	K7ERT7	Synaptic vesicle membrane protein VAT-1 homolog (VAT1)	3	15.059	10.3
42	O75768	Sorting nexin-29 (SNX29)	3	14.995	9.8
43	H7C3I1	Hsc70-interacting protein (ST13)	11	16.219	9.6
44	G5E9L0	ADP-ribosylation factor GTPase-activating protein 2 (ARFGAP2)	14	53.476	9.5
45	B1AK87	F-actin-capping protein subunit beta (CAPZB)	9	27.44	9.4
46	Q53GB9	Microsomal glutathione S-transferase 3 (MGST3)	4	16.53	9.2
47	B7ZAS5	Extracellular matrix protein 1 (ECM1)	4	18.331	8.6
48	H0YMZ1	Proteasome subunit alpha type-4 (PSMA4)	10	24.526	8.2
49	A0A024RB32	Prostaglandin E synthase 3 (PTGES3)	4	18.697	8.1
50	E9PPG9	mRNA export factor (RAE1)	4	24.061	6.9
51	Q15120	[Pyruvate dehydrogenase (acetyl-transferring)] kinase isozyme 3, mitochondrial (PDK3)	1	46.938	6.4
52	A0A0B4J2A4	3-ketoacyl-CoA thiolase, mitochondrial (ACAA2)	4	41.601	6.1
53	H0Y543	alpha-1,2-Mannosidase;Mannosyl-oligosaccharide 1,2-alpha-mannosidase IB (MAN1A2)	4	23.027	5.4
54	Q8IW75	Serpin A12 (SERPINA12)	1	47.174	5.1
55	Q7Z7H5	Transmembrane emp24 domain-containing protein 4 (TMED4)	1	25.943	4.8
56	Q6LET3	Hypoxanthine-guanine phosphoribosyltransferase (HPRT1)	3	24.588	4.6
57	B7Z2Z1	Scaffold attachment factor B (SAFB)	12	91.084	4.6
58	Q6IAT9	Proteasome subunit beta type;Proteasome subunit beta type-6 (PSMB6)	2	25.357	4.6
59	B0QZK4	Heterochromatin protein 1-binding protein 3 (HP1BP3)	3	28.515	4.3
60	B4DEX8	S-adenosylmethionine synthase isoform type-2 (MAT2A)	3	39.71	4.1
61	Q6FHJ5	Secretory carrier-associated membrane protein 3 (SCAMP3)	2	38.242	4
62	Q499G7	Mitogen-activated protein kinase 1 (MAPK1)	3	41.33	3.9
63	Q8WVV4	Protein POF1B	1	68.064	3.6
64	Q8N395	BUB3-interacting and GLEBS motif-containing protein ZNF207	7	34.987	3.5
65	Q4ZG57	DNA replication licensing factor MCM6 (MCM6)	2	88.945	3.3
66	Q8WXE0	Caskin-2 (CASKIN2)	2	126.78	3.3
67	Q6ISE7	Protein atonal homolog 1 (ATOH1)	2	37.942	3.1
68	Q9C091	GREB1-like protein (GREB1L)	3	214.35	2.8
69	H9KV75	Alpha-actinin-1 (ACTN1)	49	94.825	2.6
70	Q8NDZ4	Deleted in autism protein 1 (DIA1)	1	49.481	2.6
71	A8K048	Kinesin-like protein (KIF5B)	38	100.84	2.4
72	A8K058	Hydroxyacid oxidase 1 (HAO1)	2	40.924	2.2
73	B4DX81	Coiled-coil domain-containing protein 173 (CCDC173)	2	66.402	2.2
74	A0A514C937	Zinc finger CCCH-type antiviral protein 1 (ZC3HAV1)	4	90.556	1.7
75	B4E0B7	Condensin complex subunit 1 (NCAPD2)	6	152.24	1.6
76	A0A6Q8PHC3	Structural maintenance of chromosomes protein 1A (SMC1A)	4	112.82	1.3
77	J3QK89	Calcium homeostasis endoplasmic reticulum protein (CHERP)	2	104.93	1.2
78	B8ZZW2	GRIP and coiled-coil domain-containing protein 2 (GCC2)	3	107.1	1.1
79	A0A1S5UZ07	Talin-1 (TLN1)	2	271.42	1
80	B4DSH1	Cell division cycle 5-like protein (CDC5L)	3	89.225	1
81	Q96T58	Msx2-interacting protein (SPEN)	1	402.24	0.8
